# Supplementary material for: Aspergillus fumigatus In-Host HOG Pathway Mutation for Cystic Fibrosis Lung Microenvironment Persistence
Source: mBio. 2021 Aug 31;12(4):e02153-21. doi: 10.1128/mBio.02153-21 (PMC8406193; doi:10.1128/mBio.02153-21)
Supplement: DATA SET S1 [file mbio.02153-21-sd001.txt]

NEW_ALT_OG	NEW_ALT_all	NEW_ALT_Clade_2	DMC2_AF100.8B	DMC2_AF100.9B	AF100.10_5	AF100.11_3	DMC2_AF100.12_9	NEW_ALT_merged	REF	TYPE	GENE	CHANGEDNA	CHANGPEP	IMPACT	POS	CHROM
CA	CA,C,CAAAAAAA,CAA,CAAAAAAAA,.,CAAA,CCAAAAAAAAAAAAAAAA	CAA	CAA	CAA	CAA	CAA	CAA	CAA	CA	splice_region_variant	Afu1g02570	-33_-32insTTTTTTTTTTTTTTTG		LOW	751576	Chr1_A_fumigatus_Af293
CAAAAAAAAAAGGAAAAAAAAAGGA,C,CA	C,CA,CAAAAAAAAAAGGA,CAAAAAAAAAAGGAAAAAAAAAGGA,CCAA,CAAAAAAAAAAAGGAAAAAAAAAGGAAAAAAAAGGA,.,CCAAAAAAAAA	CCAA	CCAA	CCAA	CCAA	CCAA	CCAA	CCAA	CA	3_prime_UTR_variant	Afu1g03210	*51_*52insTG		MODIFIER	932924	Chr1_A_fumigatus_Af293
T	T	G	G	G	G	G	G	G	T	splice_donor_variant&intron_variant	Afu1g07160	522+2T>G		HIGH	2029475	Chr1_A_fumigatus_Af293
CAA,CA	CAA,CA,.	C	C	C	C	C	C	C	CAA	5_prime_UTR_variant	Afu1g07710	-255_-254delTT		MODIFIER	2178961	Chr1_A_fumigatus_Af293
T	T	C	C	C	C	C	C	C	T	5_prime_UTR_variant	Afu1g12240	-86T>C		MODIFIER	3232076	Chr1_A_fumigatus_Af293
.,A	A,G,.	G	G	G	G	G	G	G	A	3_prime_UTR_variant	Afu1g13200	*229A>G		MODIFIER	3507123	Chr1_A_fumigatus_Af293
T	T	G	G	G	G	G	G	G	T	5_prime_UTR_premature_start_codon_gain_variant	Afu1g15930	-94A>C		LOW	4320626	Chr1_A_fumigatus_Af293
C	C	T	T	T	T	T	T	T	C	missense_variant	Afu1g15950	590C>T	Pro197Leu	MODERATE	4329159	Chr1_A_fumigatus_Af293
G	G	A	A	A	A	A	A	A	G	3_prime_UTR_variant	Afu2g03420	*117G>A		MODIFIER	901440	Chr2_A_fumigatus_Af293
C	C,.	T	T	T	T	T	T	T	C	missense_variant	Afu2g03600	522G>A	Met174Ile	MODERATE	957975	Chr2_A_fumigatus_Af293
C	C	T	T	T	T	T	T	T	C	missense_variant	Afu2g04940	445G>A	Asp149Asn	MODERATE	1358448	Chr2_A_fumigatus_Af293
C	C,.	T	T	T	T	T	T	T	C	missense_variant	Afu2g10620	199G>A	Asp67Asn	MODERATE	2721269	Chr2_A_fumigatus_Af293
C	C	T	T	T	T	T	T	T	C	missense_variant	Afu2g12310	311C>T	Pro104Leu	MODERATE	3163657	Chr2_A_fumigatus_Af293
A	A	G	G	G	G	G	G	G	A	missense_variant	Afu2g14100	1358T>C	Val453Ala	MODERATE	3686179	Chr2_A_fumigatus_Af293
C	C	G	G	G	G	G	G	G	C	3_prime_UTR_variant	Afu2g15800	*1311C>G		MODIFIER	4177682	Chr2_A_fumigatus_Af293
CAAAA,CAAAAA	CA,C,CAAAA,CAAA,CAAAAA,.,CAAAAAA,CAA	C	C	C	C	C	C	C	CAAAA	3_prime_UTR_variant	Afu3g02430	*417_*420delTTTT		MODIFIER	598979	Chr3_A_fumigatus_Af293
AACAGACAGAGACAGACAGAGACAGACAGAG,AACAGACAGAGACAGACAGAG,AACAGACAGAG,AACAGACAGAGACAGACAGAGACAGACAGAGACAGACAGAGACAGACAGAG	.,AACAGACAGAGACAGACAGAGACAGACAGAG,AACAGACAGAGACAGACAGAG,AACAGACAGAG,AACAGACAGAGACAGACAGAGACAGACAGAGACAGACAGAGACAGACAGAG,A,AACAGACAGAGACAGACAGAGACAGACAGAGACAGACAGAG	AACAGACAGAGACAGACAGAGACAGACAGAGACAGACAGAG	AACAGACAGAGACAGACAGAGACAGACAGAGACAGACAGAG	AACAGACAGAGACAGACAGAGACAGACAGAGACAGACAGAG	AACAGACAGAGACAGACAGAGACAGACAGAGACAGACAGAG	AACAGACAGAGACAGACAGAGACAGACAGAGACAGACAGAG	AACAGACAGAGACAGACAGAGACAGACAGAGACAGACAGAG	AACAGACAGAGACAGACAGAGACAGACAGAGACAGACAGAG	AACAGACAGAG	3_prime_UTR_variant	Afu3g02520	*652_*661delCTCTGTCTGT		MODIFIER	629283	Chr3_A_fumigatus_Af293
T	T,.	C	C	C	C	C	C	C	T	missense_variant	Afu3g03350	2783T>C	Val928Ala	MODERATE	895220	Chr3_A_fumigatus_Af293
T	T	C	C	C	C	C	C	C	T	start_lost	Afu3g05900	2T>C	Met1?	HIGH	1444959	Chr3_A_fumigatus_Af293
G	G,.	C	C	C	C	C	C	C	G	missense_variant	Afu3g08010	2175G>C	Leu725Phe	MODERATE	2047684	Chr3_A_fumigatus_Af293
G	G	C	C	C	C	C	C	C	G	missense_variant	Afu3g08630	34G>C	Ala12Pro	MODERATE	2210854	Chr3_A_fumigatus_Af293
G	G	C	C	C	C	C	C	C	G	missense_variant	Afu3g10080	531C>G	Cys177Trp	MODERATE	2596095	Chr3_A_fumigatus_Af293
C	C	A	A	A	A	A	A	A	C	stop_gained	Afu3g11040	2737G>T	Glu913*	HIGH	2882285	Chr3_A_fumigatus_Af293
TTAAA	TAA,TTAAA,TA,*	TAA	TAA	TAA	TAA	TAA	TAA	TAA	TTAAA	3_prime_UTR_variant	Afu3g11920	*41_*42delTA		MODIFIER	3133747	Chr3_A_fumigatus_Af293
G	G	A	A	A	A	A	A	A	G	stop_gained	Afu3g11940	1711C>T	Gln571*	HIGH	3137993	Chr3_A_fumigatus_Af293
T	T,.	TG	TG	TG	TG	TG	TG	TG	T	frameshift_variant	Afu3g11970	1628dupC	Val544fs	HIGH	3149300	Chr3_A_fumigatus_Af293
.	.,TCGCG,T	TCGCG	TCGCG	TCGCG	TCGCG	TCGCG	TCGCG	TCGCG	TCGCG	frameshift_variant	Afu3g12540	130_133delCGCG	Arg44fs	HIGH	3322161	Chr3_A_fumigatus_Af293
TC	TC	T	T	T	T	T	T	T	TC	frameshift_variant	Afu3g12970	1197delC	Cys400fs	HIGH	3448337	Chr3_A_fumigatus_Af293
A	.,A,AAAATTGGTGATTACAGTG	.	.	.	.	.	.	.	A	splice_donor_variant&intron_variant	Afu3g13860	1491_1491+1insGTGATTACAGTGAAATTG		HIGH	3672510	Chr3_A_fumigatus_Af293
C	C	T	T	T	T	T	T	T	C	missense_variant	Afu4g03040	235C>T	Leu79Phe	MODERATE	852719	Chr4_A_fumigatus_Af293
G	G,.	A	A	A	A	A	A	A	G	missense_variant	Afu4g09790	1205C>T	Ser402Phe	MODERATE	2549286	Chr4_A_fumigatus_Af293
T	T	C	C	C	C	C	C	C	T	5_prime_UTR_variant	Afu4g12090	-381T>C		MODIFIER	3179712	Chr4_A_fumigatus_Af293
C	C,.	G	G	G	G	G	G	G	C	missense_variant	Afu5g00940	255G>C	Glu85Asp	MODERATE	245060	Chr5_A_fumigatus_Af293
GCAGTCTCAGTCTCAGTCT,GCAGTCTCAGTCTCAGTCTCAGTCT,GCAGTCTCAGTCTCAGTCTCAGTCTCAGTCT	GCAGTCTCAGTCT,GCAGTCTCAGTCTCAGTCT,GCAGTCT,GCAGTCTCAGTCTCAGTCTCAGTCTCAGTCT,GCAGTCTCAGTCTCAGTCTCAGTCT,G,.	GCAGTCTCAGTCTCAGTCTCAGTCTCAGTCTCAGTCTCAGTCT	GCAGTCTCAGTCTCAGTCTCAGTCTCAGTCTCAGTCTCAGTCT	GCAGTCTCAGTCTCAGTCTCAGTCTCAGTCTCAGTCTCAGTCT	GCAGTCTCAGTCTCAGTCTCAGTCTCAGTCTCAGTCTCAGTCT	GCAGTCTCAGTCTCAGTCTCAGTCTCAGTCTCAGTCTCAGTCT	GCAGTCTCAGTCTCAGTCTCAGTCTCAGTCTCAGTCTCAGTCT	GCAGTCTCAGTCTCAGTCTCAGTCTCAGTCTCAGTCTCAGTCT	GCAGTCTCAGTCTCAGTCT	disruptive_inframe_insertion	Afu5g06800	1683_1688dupGTCTCA	Gln561_Ser562dup	MODERATE	1674422	Chr5_A_fumigatus_Af293
T	C,T	.	.	.	.	.	.	.	T	3_prime_UTR_variant	Afu5g06915	*263A>G		MODIFIER	1704509	Chr5_A_fumigatus_Af293
C	C,T	.	.	.	.	.	.	.	T	3_prime_UTR_variant	Afu5g06915	*228A>G		MODIFIER	1704544	Chr5_A_fumigatus_Af293
T	T,G	.	.	.	.	.	.	.	T	missense_variant	Afu5g06930	467A>C	Asn156Thr	MODERATE	1714369	Chr5_A_fumigatus_Af293
G	G,A,.	.	.	.	.	.	.	.	G	missense_variant	Afu5g06930	79C>T	Pro27Ser	MODERATE	1714757	Chr5_A_fumigatus_Af293
C	C,.,T	.	.	.	.	.	.	.	T	missense_variant	Afu5g06940	566A>G	Asp189Gly	MODERATE	1719194	Chr5_A_fumigatus_Af293
G	G,T	.	.	.	.	.	.	.	T	missense_variant	Afu5g06940	257A>C	Gln86Pro	MODERATE	1719598	Chr5_A_fumigatus_Af293
G	G	A	A	A	A	A	A	A	G	missense_variant	Afu5g12730	20983G>A	Gly6995Arg	MODERATE	3335519	Chr5_A_fumigatus_Af293
GAA,GA	GA,GAA,.	G	G	G	G	G	G	G	GA	3_prime_UTR_variant	Afu6g02870	*54delT		MODIFIER	591239	Chr6_A_fumigatus_Af293
CGTT	CGTT,.	C	C	C	C	C	C	C	CGTT	disruptive_inframe_deletion	Afu6g03450	1007_1009delTTG	Val336del	MODERATE	739994	Chr6_A_fumigatus_Af293
T	T,.	A	A	A	A	A	A	A	T	missense_variant	Afu6g03920	1098A>T	Glu366Asp	MODERATE	867587	Chr6_A_fumigatus_Af293
ATT,ATTT	ATT,A,ATTT,ATTTT,.,AT	ATTTT	ATTTT	ATTTT	ATTTT	ATTTT	ATTTT	ATTTT	A	5_prime_UTR_variant	Afu6g04510	-138dupA		MODIFIER	1045649	Chr6_A_fumigatus_Af293
GAAAAAA,.	GAAAAAAAAAA,.,AAAAAAAAAAA,*,GAAAAA,GAAAAAA,GAAAAAAAAAAAAAAA,G	GAAAAAAAAAA	GAAAAAAAAAA	GAAAAAAAAAA	GAAAAAAAAAA	GAAAAAAAAAA	GAAAAAAAAAA	GAAAAAAAAAA	GAAAAAAAAAA	splice_region_variant	Afu6g04880	*328_*337delTTTTTTTTTT		LOW	1148232	Chr6_A_fumigatus_Af293
G,GTTTT,GTTT	GTTTTT,G,GTT,GTTTT,GTTT,GT,.	GTT	GTT	GTT	GTT	GTT	GTT	GTT	GTTTT	5_prime_UTR_variant	Afu6g05080	-302_-299delTTTT		MODIFIER	1205907	Chr6_A_fumigatus_Af293
G,.	G,.,A	A	A	A	A	A	A	A	G	missense_variant	Afu6g09370	937G>A	Gly313Arg	MODERATE	2246485	Chr6_A_fumigatus_Af293
A	C,A,.	.	.	.	.	.	.	.	A	missense_variant	Afu6g09590	950A>C	Glu317Ala	MODERATE	2337367	Chr6_A_fumigatus_Af293
C	C,T,.	.	.	.	.	.	.	.	C	missense_variant	Afu6g09600	865G>A	Gly289Ser	MODERATE	2337916	Chr6_A_fumigatus_Af293
C	C,CTCCGCCGGCTGGAAGAGACAGATCAG,.	.	.	.	.	.	.	.	C	frameshift_variant&stop_gained	Afu6g09600	433_458dupCTGATCTGTCTCTTCCAGCCGGCGGA	Glu153fs	HIGH	2338322	Chr6_A_fumigatus_Af293
C	T,C,.	.	.	.	.	.	.	.	C	missense_variant	Afu6g09610	3370G>A	Val1124Met	MODERATE	2339576	Chr6_A_fumigatus_Af293
TC	TC,T,.	.	.	.	.	.	.	.	TC	frameshift_variant	Afu6g09610	3357delG	Trp1119fs	HIGH	2339588	Chr6_A_fumigatus_Af293
G,T	G,T,.	.	.	.	.	.	.	.	G	missense_variant	Afu6g09610	3313C>A	Pro1105Thr	MODERATE	2339633	Chr6_A_fumigatus_Af293
G,T	G,T,.	.	.	.	.	.	.	.	G	missense_variant	Afu6g09610	3265C>A	Leu1089Ile	MODERATE	2339681	Chr6_A_fumigatus_Af293
G,C	G,C,.	.	.	.	.	.	.	.	G	missense_variant	Afu6g09610	3239C>G	Ala1080Gly	MODERATE	2339707	Chr6_A_fumigatus_Af293
T,A	T,A,.	.	.	.	.	.	.	.	T	missense_variant	Afu6g09610	3218A>T	Lys1073Met	MODERATE	2339728	Chr6_A_fumigatus_Af293
A	A,G,.	.	.	.	.	.	.	.	A	missense_variant	Afu6g09610	3197T>C	Phe1066Ser	MODERATE	2339749	Chr6_A_fumigatus_Af293
T,C	T,C,.	.	.	.	.	.	.	.	T	missense_variant	Afu6g09610	3182A>G	Gln1061Arg	MODERATE	2339764	Chr6_A_fumigatus_Af293
C	C,CT,.	.	.	.	.	.	.	.	C	frameshift_variant	Afu6g09610	3164dupA	Phe1056fs	HIGH	2339781	Chr6_A_fumigatus_Af293
G,A	G,A,.	.	.	.	.	.	.	.	G	missense_variant	Afu6g09610	3115C>T	Arg1039Cys	MODERATE	2339831	Chr6_A_fumigatus_Af293
C,G	C,G,.	.	.	.	.	.	.	.	C	missense_variant	Afu6g09610	3034G>C	Val1012Leu	MODERATE	2339912	Chr6_A_fumigatus_Af293
G	G,.,C	.	.	.	.	.	.	.	G	missense_variant	Afu6g09610	3028C>G	Arg1010Gly	MODERATE	2339918	Chr6_A_fumigatus_Af293
A,G	A,G,.	.	.	.	.	.	.	.	A	missense_variant	Afu6g09610	2891T>C	Leu964Pro	MODERATE	2340055	Chr6_A_fumigatus_Af293
C,T	C,T,.	.	.	.	.	.	.	.	C	missense_variant	Afu6g09610	2275G>A	Ala759Thr	MODERATE	2340671	Chr6_A_fumigatus_Af293
C,T	T,C,.	.	.	.	.	.	.	.	C	splice_region_variant&intron_variant	Afu6g09610	2235-4G>A		LOW	2340715	Chr6_A_fumigatus_Af293
G	G,T,.	.	.	.	.	.	.	.	G	missense_variant	Afu6g09610	2170C>A	Leu724Met	MODERATE	2340934	Chr6_A_fumigatus_Af293
C,G	C,G,.	.	.	.	.	.	.	.	C	missense_variant	Afu6g09610	2143G>C	Val715Leu	MODERATE	2340961	Chr6_A_fumigatus_Af293
G,GCGGAATGAGTGCCCTTGCAGAGCAGACACA	GCGGAATGAGTGCCCTTGCAGAGCAGACACA,G,.	.	.	.	.	.	.	.	GCGGAATGAGTGCCCTTGCAGAGCAGACACA	conservative_inframe_deletion	Afu6g09610	1768_1797delTGTGTCTGCTCTGCAAGGGCACTCATTCCG	Cys590_Pro599del	MODERATE	2341306	Chr6_A_fumigatus_Af293
T,C	T,C,.	.	.	.	.	.	.	.	T	missense_variant	Afu6g09610	70A>G	Lys24Glu	MODERATE	2343287	Chr6_A_fumigatus_Af293
G	G,.,A	.	.	.	.	.	.	.	G	missense_variant	Afu6g09620	518G>A	Arg173Gln	MODERATE	2344002	Chr6_A_fumigatus_Af293
TGA	TGA,.,T	.	.	.	.	.	.	.	TGA	frameshift_variant	Afu6g09620	563_564delAG	Glu188fs	HIGH	2344045	Chr6_A_fumigatus_Af293
AT	AT,A,.	.	.	.	.	.	.	.	AT	frameshift_variant	Afu6g09620	606delT	Arg203fs	HIGH	2344086	Chr6_A_fumigatus_Af293
C	C,CA,.	.	.	.	.	.	.	.	C	5_prime_UTR_variant	Afu6g09630	-334dupA		MODIFIER	2346648	Chr6_A_fumigatus_Af293
TCTA	TCTA,.,T	.	.	.	.	.	.	.	TCTA	conservative_inframe_deletion	Afu6g09630	79_81delACT	Thr27del	MODERATE	2347055	Chr6_A_fumigatus_Af293
C	C,.,T	.	.	.	.	.	.	.	T	missense_variant	Afu6g09640	175A>G	Thr59Ala	MODERATE	2350428	Chr6_A_fumigatus_Af293
C,T	T,C,.	.	.	.	.	.	.	.	T	missense_variant	Afu6g09660	6203A>G	Gln2068Arg	MODERATE	2352825	Chr6_A_fumigatus_Af293
C	T,C,.	.	.	.	.	.	.	.	C	missense_variant	Afu6g09660	4729G>A	Ala1577Thr	MODERATE	2354299	Chr6_A_fumigatus_Af293
TC	TC,.,T	.	.	.	.	.	.	.	TC	frameshift_variant	Afu6g09660	3892delG	Asp1298fs	HIGH	2355185	Chr6_A_fumigatus_Af293
.,AT	.,GT,G,AT	GT	GT	GT	GT	GT	GT	GT	GT	frameshift_variant	Afu6g10870	952delA	Thr318fs	HIGH	2681066	Chr6_A_fumigatus_Af293
C	C,.	A	A	A	A	A	A	A	C	missense_variant	Afu6g11120	166G>T	Val56Leu	MODERATE	2746143	Chr6_A_fumigatus_Af293
A	A,.	T	T	T	T	T	T	T	A	missense_variant	Afu7g02060	699A>T	Glu233Asp	MODERATE	551373	Chr7_A_fumigatus_Af293
G	G,.	A	A	A	A	A	A	A	G	missense_variant	Afu7g04870	892G>A	Ala298Thr	MODERATE	1143781	Chr7_A_fumigatus_Af293
A	A,.	G	G	G	G	G	G	G	A	missense_variant	Afu8g00570	557T>C	Leu186Pro	MODERATE	133404	Chr8_A_fumigatus_Af293
G	G,A,.	A	A	A	A	A	A	A	G	5_prime_UTR_variant	Afu8g04420	-527C>T		MODIFIER	998021	Chr8_A_fumigatus_Af293
CGACCTTGAAAAGCGTGACGAAGAGCTCGACAAGCGGTTCTTCTACACCAATTAT	CGACCTTGAAAAGCGTGACGAAGAGCTCGACAAGCGGTTCTTCTACACCAATTAT,C,.	C	C	C	C	C	C	C	CGACCTTGAAAAGCGTGACGAAGAGCTCGACAAGCGGTTCTTCTACACCAATTAT	disruptive_inframe_deletion	Afu8g06430	177_230delCAATTATGACCTTGAAAAGCGTGACGAAGAGCTCGACAAGCGGTTCTTCTACAC	Asn60_Thr77del	MODERATE	1551027	Chr8_A_fumigatus_Af293
CAATTATGACCTTGAAAAGCGTGACGAAGAGCTCGACAAGCGGTTCTTCTACACT,.	CAATTATGACCTTGAAAAGCGTGACGAAGAGCTCGACAAGCGGTTCTTCTACACT,.,*,C	*	*	*	*	*	*	*	CAATTATGACCTTGAAAAGCGTGACGAAGAGCTCGACAAGCGGTTCTTCTACACT	disruptive_inframe_deletion	Afu8g06430	183_236delTGACCTTGAAAAGCGTGACGAAGAGCTCGACAAGCGGTTCTTCTACACTAATTA	Asp62_Tyr79del	MODERATE	1551075	Chr8_A_fumigatus_Af293
T,.	T,.,*,TTGACAAGCGTGACGAAGAGCTCGACAAGCGGTTCTTCTACACCAATTAC,C	*	*	*	*	*	*	*	T	frameshift_variant&stop_gained	Afu8g06430	183_184insTGACAAGCGTGACGAAGAGCTCGACAAGCGGTTCTTCTACACCAATTAC	Asp62fs	HIGH	1551081	Chr8_A_fumigatus_Af293
