# Supplementary material for: Aspergillus fumigatus In-Host HOG Pathway Mutation for Cystic Fibrosis Lung Microenvironment Persistence
Source: mBio. 2021 Aug 31;12(4):e02153-21. doi: 10.1128/mBio.02153-21 (PMC8406193; doi:10.1128/mBio.02153-21)
Supplement: DATA SET S2 [file mbio.02153-21-sd002.txt]

NEW_ALT_OG	NEW_ALT_all	NEW_ALT_Clade_2	DMC2_AF100.8B	DMC2_AF100.9B	AF100.10_5	AF100.11_3	DMC2_AF100.12_9	NEW_ALT_merged	REF	TYPE	GENE	CHANGEDNA	CHANGPEP	IMPACT	POS	CHROM
T	T	G	G	G	G	G	G	G	T	splice_donor_variant&intron_variant	Afu1g07160	522+2T>G		HIGH	2029475	Chr1_A_fumigatus_Af293
CAA,CA	CAA,CA,.	C	C	C	C	C	C	C	CAA	5_prime_UTR_variant	Afu1g07710	-255_-254delTT		MODIFIER	2178961	Chr1_A_fumigatus_Af293
T	T	C	C	C	C	C	C	C	T	5_prime_UTR_variant	Afu1g12240	-86T>C		MODIFIER	3232076	Chr1_A_fumigatus_Af293
T	T	G	G	G	G	G	G	G	T	5_prime_UTR_premature_start_codon_gain_variant	Afu1g15930	-94A>C		LOW	4320626	Chr1_A_fumigatus_Af293
C	C	T	T	T	T	T	T	T	C	missense_variant	Afu1g15950	590C>T	Pro197Leu	MODERATE	4329159	Chr1_A_fumigatus_Af293
G	G	A	A	A	A	A	A	A	G	3_prime_UTR_variant	Afu2g03420	*117G>A		MODIFIER	901440	Chr2_A_fumigatus_Af293
C	C,.	T	T	T	T	T	T	T	C	missense_variant	Afu2g03600	522G>A	Met174Ile	MODERATE	957975	Chr2_A_fumigatus_Af293
C	C	T	T	T	T	T	T	T	C	missense_variant	Afu2g04940	445G>A	Asp149Asn	MODERATE	1358448	Chr2_A_fumigatus_Af293
C	C,.	T	T	T	T	T	T	T	C	missense_variant	Afu2g10620	199G>A	Asp67Asn	MODERATE	2721269	Chr2_A_fumigatus_Af293
C	C	T	T	T	T	T	T	T	C	missense_variant	Afu2g12310	311C>T	Pro104Leu	MODERATE	3163657	Chr2_A_fumigatus_Af293
A	A	G	G	G	G	G	G	G	A	missense_variant	Afu2g14100	1358T>C	Val453Ala	MODERATE	3686179	Chr2_A_fumigatus_Af293
C	C	G	G	G	G	G	G	G	C	3_prime_UTR_variant	Afu2g15800	*1311C>G		MODIFIER	4177682	Chr2_A_fumigatus_Af293
T	T,.	C	C	C	C	C	C	C	T	missense_variant	Afu3g03350	2783T>C	Val928Ala	MODERATE	895220	Chr3_A_fumigatus_Af293
T	T	C	C	C	C	C	C	C	T	start_lost	Afu3g05900	2T>C	Met1?	HIGH	1444959	Chr3_A_fumigatus_Af293
G	G,.	C	C	C	C	C	C	C	G	missense_variant	Afu3g08010	2175G>C	Leu725Phe	MODERATE	2047684	Chr3_A_fumigatus_Af293
G	G	C	C	C	C	C	C	C	G	missense_variant	Afu3g08630	34G>C	Ala12Pro	MODERATE	2210854	Chr3_A_fumigatus_Af293
G	G	C	C	C	C	C	C	C	G	missense_variant	Afu3g10080	531C>G	Cys177Trp	MODERATE	2596095	Chr3_A_fumigatus_Af293
C	C	A	A	A	A	A	A	A	C	stop_gained	Afu3g11040	2737G>T	Glu913*	HIGH	2882285	Chr3_A_fumigatus_Af293
G	G	A	A	A	A	A	A	A	G	stop_gained	Afu3g11940	1711C>T	Gln571*	HIGH	3137993	Chr3_A_fumigatus_Af293
T	T,.	TG	TG	TG	TG	TG	TG	TG	T	frameshift_variant	Afu3g11970	1628dupC	Val544fs	HIGH	3149300	Chr3_A_fumigatus_Af293
TC	TC	T	T	T	T	T	T	T	TC	frameshift_variant	Afu3g12970	1197delC	Cys400fs	HIGH	3448337	Chr3_A_fumigatus_Af293
C	C	T	T	T	T	T	T	T	C	missense_variant	Afu4g03040	235C>T	Leu79Phe	MODERATE	852719	Chr4_A_fumigatus_Af293
G	G,.	A	A	A	A	A	A	A	G	missense_variant	Afu4g09790	1205C>T	Ser402Phe	MODERATE	2549286	Chr4_A_fumigatus_Af293
T	T	C	C	C	C	C	C	C	T	5_prime_UTR_variant	Afu4g12090	-381T>C		MODIFIER	3179712	Chr4_A_fumigatus_Af293
C	C,.	G	G	G	G	G	G	G	C	missense_variant	Afu5g00940	255G>C	Glu85Asp	MODERATE	245060	Chr5_A_fumigatus_Af293
GCAGTCTCAGTCTCAGTCT,GCAGTCTCAGTCTCAGTCTCAGTCT,GCAGTCTCAGTCTCAGTCTCAGTCTCAGTCT	GCAGTCTCAGTCT,GCAGTCTCAGTCTCAGTCT,GCAGTCT,GCAGTCTCAGTCTCAGTCTCAGTCTCAGTCT,GCAGTCTCAGTCTCAGTCTCAGTCT,G,.	GCAGTCTCAGTCTCAGTCTCAGTCTCAGTCTCAGTCTCAGTCT	GCAGTCTCAGTCTCAGTCTCAGTCTCAGTCTCAGTCTCAGTCT	GCAGTCTCAGTCTCAGTCTCAGTCTCAGTCTCAGTCTCAGTCT	GCAGTCTCAGTCTCAGTCTCAGTCTCAGTCTCAGTCTCAGTCT	GCAGTCTCAGTCTCAGTCTCAGTCTCAGTCTCAGTCTCAGTCT	GCAGTCTCAGTCTCAGTCTCAGTCTCAGTCTCAGTCTCAGTCT	GCAGTCTCAGTCTCAGTCTCAGTCTCAGTCTCAGTCTCAGTCT	GCAGTCTCAGTCTCAGTCT	disruptive_inframe_insertion	Afu5g06800	1683_1688dupGTCTCA	Gln561_Ser562dup	MODERATE	1674422	Chr5_A_fumigatus_Af293
T	C,T	.	.	.	.	.	.	.	T	3_prime_UTR_variant	Afu5g06915	*263A>G		MODIFIER	1704509	Chr5_A_fumigatus_Af293
C	C,T	.	.	.	.	.	.	.	T	3_prime_UTR_variant	Afu5g06915	*228A>G		MODIFIER	1704544	Chr5_A_fumigatus_Af293
T	T,G	.	.	.	.	.	.	.	T	missense_variant	Afu5g06930	467A>C	Asn156Thr	MODERATE	1714369	Chr5_A_fumigatus_Af293
G	G,T	.	.	.	.	.	.	.	T	missense_variant	Afu5g06940	257A>C	Gln86Pro	MODERATE	1719598	Chr5_A_fumigatus_Af293
G	G	A	A	A	A	A	A	A	G	missense_variant	Afu5g12730	20983G>A	Gly6995Arg	MODERATE	3335519	Chr5_A_fumigatus_Af293
GAA,GA	GA,GAA,.	G	G	G	G	G	G	G	GA	3_prime_UTR_variant	Afu6g02870	*54delT		MODIFIER	591239	Chr6_A_fumigatus_Af293
CGTT	CGTT,.	C	C	C	C	C	C	C	CGTT	disruptive_inframe_deletion	Afu6g03450	1007_1009delTTG	Val336del	MODERATE	739994	Chr6_A_fumigatus_Af293
T	T,.	A	A	A	A	A	A	A	T	missense_variant	Afu6g03920	1098A>T	Glu366Asp	MODERATE	867587	Chr6_A_fumigatus_Af293
C	C,.	A	A	A	A	A	A	A	C	missense_variant	Afu6g11120	166G>T	Val56Leu	MODERATE	2746143	Chr6_A_fumigatus_Af293
A	A,.	T	T	T	T	T	T	T	A	missense_variant	Afu7g02060	699A>T	Glu233Asp	MODERATE	551373	Chr7_A_fumigatus_Af293
G	G,.	A	A	A	A	A	A	A	G	missense_variant	Afu7g04870	892G>A	Ala298Thr	MODERATE	1143781	Chr7_A_fumigatus_Af293
A	A,.	G	G	G	G	G	G	G	A	missense_variant	Afu8g00570	557T>C	Leu186Pro	MODERATE	133404	Chr8_A_fumigatus_Af293
